# Supplementary material for: Heterozygosity and homozygosity regions affect reproductive success and the loss of reproduction: A case study with litter traits in pigs
Source: Comput Struct Biotechnol J. 2022 Jul 26;20:4060–71. doi: 10.1016/j.csbj.2022.07.039 (PMC9364102; doi:10.1016/j.csbj.2022.07.039)
Supplement: Supplementary data 11 [file mmc11.xlsx]

## Sheet: Table 1
Table 1. Number, percentage, and average length for ROHet categories.
Categories		Jinhua				Chun'an				Longyou Black				Shengxian Spotted
		Count	Percentage (%)	Average (Mb)		Count	Percentage (%)	Average (Mb)		Count	Percentage (%)	Average (Mb)		Count	Percentage (%)	Average (Mb)
1-2 Mb		301	85.27	1.39		113	96.58	1.26		1219	81	1.34		625	92.46	1.44
2-4 Mb		52	14.73	2.67		2	1.71	3.08		228	15.15	2.66		48	7.1	2.74
4-8 Mb		-	-	-		2	1.71	4.75		58	3.85	4.68		3	0.44	4.51
8-16 Mb		-	-	-		-	-	-		-	-	-		-	-	-
> 16 Mb		-	-	-		-	-	-		-	-	-		-	-	-

## Sheet: Table 2
Table 2. Number, percentage, and average length for ROH categories.
Categories		Jinhua				Chun'an				Longyou Black				Shengxian Spotted
		Count	Percentage (%)	Average (Mb)		Count	Percentage (%)	Average (Mb)		Count	Percentage (%)	Average (Mb)		Count	Percentage (%)	Average (Mb)
1-2 Mb		55	0.73	1.81		20	0.98	1.64		171	11.25	1.64		28	0.46	1.86
2-4 Mb		1205	15.94	3.23		419	20.55	3.06		563	37.04	2.95		726	11.84	3.18
4-8 Mb		2870	37.97	5.69		687	33.69	5.77		417	27.43	5.71		1999	32.63	5.9
8-16 Mb		1960	25.93	11.22		528	25.89	11.08		236	15.53	10.65		1685	27.5	11.38
> 16 Mb		1469	19.43	33.54		385	18.89	35.95		133	8.75	31.79		1689	27.57	35.45

## Sheet: Table 3
Table 3. The potential roles of the genes that have not been widely reported to be fertility-related genes
Gene symbol	Pig Gene ID	Human Gene ID	Associated Disease	Associated Tissues
CCDC91	ENSSSCG00000024232	ENSG00000123106	Polycystic ovary syndrome, Type 2 Diabetes, Osteoarthritis	Ovary, testis, brain hippocampus
SASH1	ENSSSCG00000033175	ENSG00000123106	Thyroid problem, Hypothyroidism/myxoedema	Thyroid, brain hippocampus
SAMD5	ENSSSCG00000004112	ENSG00000203727	Thyroid problem, Local infections of skin and subcutaneous tissue, Diseases of veins, lymphatic vessels and lymph nodes	Brain hypothalamus, spleen, testis
MACF1	ENSSSCG00000003654	ENSG00000127603	Type 2 Diabetes, Diabetes, hypertensive diseases	Ovary, pancreas, thyroid, brain hippocampus, pituitary, spleen, liver
MFSD2A	ENSSSCG00000003669	ENSG00000168389	Type 2 Diabetes, Diabetes mellitus, hypertension, diabetes	Uterus
EPC2	ENSSSCG00000027211	ENSG00000135999	Diabetes	Liver
MBD5	ENSSSCG00000015667	ENSG00000204406	Diabetes mellitus	Colon Sigmoid

## Sheet: Table S1
Table S1. Descriptive statistics of TNB, NBA, and TND per parity
Trait	Parity	Phenotypic records	Mean	Standard deviation	Minimum	Maximum
TNB	1	412	9.57524	2.61507	1	22
	2	208	11.7885	2.2162	4	18
	3	179	13.3073	2.67752	3	19
	4	169	13.8639	2.36526	6	21
	5	215	13.2822	3.01131	2	18
	6	181	7.54144	2.34869	1	19
	7	163	11.4088	2.98141	5	17
	8	161	10.4736	1.50537	5	17
NBA	1	412	9.31553	2.56923	1	16
	2	208	10.9907	2.82014	2	19
	3	179	12.8807	2.64737	1	19
	4	169	13.1893	2.50944	4	19
	5	215	11.7767	4.43714	2	18
	6	181	7.37017	2.21886	1	16
	7	163	10.4736	1.50537	3	15
TND	1	412	0.259709	0.821267	0	8
	2	208	0.384615	1.19425	0	7
	3	179	0.577143	1.89783	0	11
	4	169	0.674556	1.28892	0	11
	5	215	0.539877	1.20311	0	8
	6	181	0.171271	1.22822	0	7
	7	163	0.246615	0.671821	0	9

## Sheet: Table S2
Table S2. Whole-genome re-sequencing data of five pig breeds from the NCBI SRA database
Breed	Accession
Erhualian	SAMN09930385
Erhualian	SAMN09930386
Erhualian	SAMN09930387
Erhualian	SAMN09930388
Erhualian	SAMN09930389
Erhualian	SAMN09930390
Erhualian	SAMN09930391
Erhualian	SAMN09930392
Erhualian	SAMN09930393
Erhualian	SAMN09930394
Erhualian	SAMN09930395
Erhualian	SAMN09930396
Minzhu	SAMN04366603
Minzhu	SAMN04366604
Minzhu	SAMN04366605
Minzhu	SAMN04366606
Minzhu	SAMN04366607
Minzhu	SAMN04366608
Minzhu	SAMN04366610
Minzhu	SAMN04366612
Minzhu	SAMN16550665
Minzhu	SAMN16550667
Meishan	SAMN06563583
Meishan	SAMN06562602
Meishan	SAMN06610393
Meishan	SAMN06563284
Meishan	SAMN06562584
Meishan	SAMN06562971
Meishan	SAMN06603626
Meishan	SAMN06603369
Meishan	SAMN06562984
Meishan	SAMN06603407
Meishan	SAMN06563369
Meishan	SAMN06562978
Meishan	SAMN06603627
Meishan	SAMN06579197
Rongchang	SAMN02460622
Rongchang	SAMN02460623
Rongchang	SAMN02460625
Rongchang	SAMN02460626
Rongchang	SAMN02460627
Rongchang	SAMN03331745
Rongchang	SAMN04440482
Rongchang	SAMN05162341
Rongchang	SAMN06115544
Rongchang	SAMN06115552
Rongchang	SAMN06115553
Rongchang	SAMN06560025
Diqing	SAMN02298099
Diqing	SAMN02298100
Diqing	SAMN02298101
Diqing	SAMN02298102
Diqing	SAMN02298103
Diqing	SAMN02298104
Diqing	SAMN12122801
Diqing	SAMN12122802
Diqing	SAMN12122803
Diqing	SAMN12122804
Diqing	SAMN12122805
Diqing	SAMN12122806

## Sheet: Table S3
Table S3. The mean FROH for the studied pig breeds
Breed	Genome-wide	SSC1	SSC2	SSC3	SSC4	SSC5	SSC6	SSC7	SSC8	SSC9	SSC10	SSC11	SSC12	SSC13	SSC14	SSC15	SSC16	SSC17	SSC18
CA	0.11	0.11	0.16	0.16	0.17	0.21	0.22	0.14	0.12	0.15	0.29	0.19	0.26	0.21	0.2	0.13	0.31	0.2	0.17
JH	0.21	0.25	0.19	0.23	0.22	0.21	0.25	0.21	0.21	0.21	0.2	0.26	0.24	0.25	0.26	0.23	0.29	0.26	0.25
LY	0.05	0.08	0.08	0.11	0.07	0.14	0.09	0.07	0.09	0.11	0.14	0.14	0.1	0.09	0.1	0.1	0.12	0.14	0.21
SX	0.24	0.23	0.21	0.33	0.25	0.22	0.18	0.34	0.28	0.27	0.27	0.3	0.31	0.26	0.29	0.23	0.29	0.3	0.31

## Sheet: Table S4
Table S4. The litter size relevant traits-related ROHet
Chromosome	Start	End	Trait	Parity	P-value
2	82052579	83072216	TNB	1	0.00473969
2	94486660	95595645	TNB	1	0.00473969
6	51328753	55106785	TND	1	0.0013314
13	91427333	92905678	TND	1	0.00345408
6	60238015	62281315	TND	1	0.0049192
1	188903236	191048963	TNB	2	4.23333e-06
8	84379833	85561491	TNB	2	6.29988e-06
8	83024616	84156911	TNB	2	6.42021e-05
7	74432515	75755441	TNB	2	0.000381506
14	69743473	70928559	TNB	2	0.000714587
6	51038832	55065825	TNB	2	0.000714587
1	219722731	221122834	TNB	2	0.000933897
6	57558028	58871156	TNB	2	0.000990829
2	82052579	83072216	TNB	2	0.00234097
2	94486660	95595645	TNB	2	0.00234097
1	215687229	217051285	TNB	2	0.00257332
1	233941297	235291491	TNB	2	0.00346856
15	81520440	82963678	TNB	2	0.00537096
3	99697460	101924855	TNB	2	0.00881204
1	188903236	191048963	NBA	2	0.000959959
4	59537927	60729833	NBA	2	0.00160407
8	83024616	84156911	NBA	2	0.00169767
1	61986232	62986317	NBA	2	0.00322175
14	69743473	70928559	NBA	2	0.00377571
1	73691273	74744802	NBA	2	0.00387669
5	44228018	46113897	NBA	2	0.00465236
1	219722731	221122834	NBA	2	0.00514921
6	57558028	58871156	NBA	2	0.00578437
6	51038832	55065825	NBA	2	0.00671944
7	74432515	75755441	NBA	2	0.00807863
13	91427333	92905678	NBA	2	0.009947
9	86336079	87477591	TND	2	4.3299e-08
13	85340586	87102546	TND	2	1.3937e-07
13	91427333	92905678	TND	2	3.11299e-07
15	59058790	62211674	TND	2	2.21468e-05
5	44228018	46082140	TND	2	2.25827e-05
4	59537927	60729833	TND	2	2.25827e-05
9	62386463	64008471	TND	2	0.00016037
11	40691397	41831777	TND	2	0.00323059
9	86336079	87477591	TNB	3	3.05685e-05
13	91427333	92905678	TNB	3	0.000709884
11	54943591	56601742	TNB	3	0.00387013
6	51038832	55065825	TNB	3	0.00521138
6	57558028	58871156	TNB	3	0.00651186
11	40691397	41831777	TNB	3	0.0104402
5	44228018	46082140	NBA	3	0.00132581
6	26640987	28024244	NBA	3	0.00282828
6	52311424	55802967	NBA	3	0.00282828
12	3422237	4510199	NBA	3	0.00282828
6	57558028	58871156	NBA	3	0.0084858
12	3422237	4510199	TND	3	0.000112423
6	26640987	28024244	TND	3	0.000112423
6	52311424	55802967	TND	3	0.000112423
9	86336079	87477591	TND	3	0.00037072
8	107325612	109230524	TNB	4	1.1019e-06
16	36838296	37994317	TNB	4	1.14612e-05
1	61986232	63566792	TNB	4	0.000272923
13	85340586	87102546	TNB	4	0.000528971
14	69743473	70928559	TNB	4	0.00137701
6	61317971	63399677	TNB	4	0.00158736
6	36287421	37290925	TNB	4	0.00217737
6	51328753	55106785	TNB	4	0.0038309
15	51950576	53057885	TNB	4	0.00412091
8	107325612	109230524	NBA	4	3.34273e-10
16	36838296	37994317	NBA	4	0.000109757
13	85340586	87102546	NBA	4	0.000400553
1	61986232	63566792	NBA	4	0.000463479
8	107684134	109104678	NBA	4	0.00201028
8	84379833	85561491	NBA	4	0.00220366
3	99697460	101924855	NBA	4	0.00241876
15	51950576	53057885	NBA	4	0.00282405
6	49265869	50602824	NBA	4	0.00565064
1	214762583	216032835	NBA	4	0.00762948
6	61317971	63399677	NBA	4	0.00802742
6	51328753	55106785	NBA	4	0.00808948
8	83024616	84156911	NBA	4	0.00840546
11	40691397	41831777	TND	4	2.4493e-05
6	103339184	105228964	TND	4	0.00704132
15	59058790	62211674	TNB	5	8.65834e-06
7	74405456	76235795	TNB	5	0.00459762
6	61317971	63399677	TNB	5	0.00632894
13	91427333	92905678	TNB	5	0.00854545
8	111825944	113529536	TNB	5	0.0097222
7	74432515	76446192	NBA	5	0.00288434
8	84379833	85436831	NBA	5	0.00531304
6	51328753	55106785	NBA	5	0.00567895
15	83038965	84234901	TND	5	0.000209319
1	202929125	204807320	TND	5	0.00250499
1	214803507	216032835	TND	5	0.00250499
13	178884474	180062934	TND	5	0.00398416
6	36287421	37290925	TNB	6	4.26521e-07
16	36838296	37994317	TNB	6	3.14352e-06
1	61986232	63566792	TNB	6	3.14352e-06
6	61317971	63399677	TNB	6	2.3762e-05
6	62235659	63743210	TNB	6	0.000863946
1	209406072	211193385	TNB	6	0.0014326
8	107325612	109230524	TNB	6	0.0016212
5	44228018	46113897	TNB	6	0.00176975
13	85340586	87102546	TNB	6	0.00282596
6	36287421	37290925	NBA	6	6.45855e-06
16	36838296	37994317	NBA	6	0.000134753
1	61986232	63566792	NBA	6	0.000134753
2	82052579	83072216	NBA	6	0.000824931
2	94486660	95595645	NBA	6	0.000824931
6	61317971	63399677	NBA	6	0.000947987
6	62235659	63743210	NBA	6	0.0011093
8	107325612	109230524	NBA	6	0.0011912
1	209406072	211193385	NBA	6	0.00348305
13	85340586	87102546	NBA	6	0.00555665
4	59537927	60729833	NBA	6	0.00762416
6	26640987	28024244	TND	6	0.000264617
4	59537927	60729833	TND	6	0.000618079
5	53859647	55054035	TND	6	0.00270401
5	44464360	46113897	TND	6	0.00739529
5	44228018	46113897	TND	6	0.00908804
1	214762583	216032835	TNB	7	2.43858e-06
1	152246799	155275308	TNB	7	7.05589e-06
6	60238015	62281315	TNB	7	0.000173307
1	129483836	131047558	TNB	7	0.000173307
9	62449522	64025715	TNB	7	0.000367472
9	62386463	64008471	TNB	7	0.000605181
16	36838296	37994317	TNB	7	0.00114843
1	61986232	63566792	TNB	7	0.00114843
15	70328739	72727184	TNB	7	0.00114843
6	26640987	28024244	TNB	7	0.00359876
15	81520440	82963678	TNB	7	0.00451487
5	44228018	46113897	NBA	7	5.48823e-05
15	59058790	62211674	NBA	7	0.00014025
6	61317971	63399677	NBA	7	0.0020068
8	107684134	109104678	NBA	7	0.00646652
15	59058790	62211674	TND	7	9.38328e-06
5	44228018	46113897	TND	7	1.79028e-05
8	107684134	109104678	TND	7	0.000381741
8	107325612	109230524	TND	7	0.00434024
6	26788843	28183674	TND	7	0.00679348
9	86336079	87477591	TND	7	0.00679348
13	182851730	184565656	TND	7	0.00847232
8	107684134	109104678	TNB	8	5.6172e-05
15	59058790	62211674	TNB	8	7.294e-05
9	62386463	64008471	TNB	8	0.00449865
9	56730809	57808858	TNB	8	0.00587678
7	74405456	76235795	TNB	8	0.00942343
6	26788843	28183674	TNB	8	0.00980225
8	107325612	109230524	TNB	8	0.00980225
13	182851730	184565656	LnVarNBA	—	1.00635e-08
1	61986232	62986317	LnVarNBA	—	0.000661454
3	58000307	59058073	LnVarNBA	—	0.00384129
1	73691273	74744802	LnVarNBA	—	0.00445901
9	56730809	57808858	LnVarNBA	—	0.00846144
4	59537927	60729833	LnVarTND	—	0.000912884
5	44228018	46113897	LnVarTND	—	0.00151325

## Sheet: Table S5
Table S5. The candidate genes located on the highest frequency ROHet
ROHet	Gene	Overlapped with ROHet islands
5_44228018_46113897	OVCH1	Yes
5_44228018_46113898	ERGIC2	No
5_44228018_46113899	FAR2	Yes
5_44228018_46113900	CCDC91	Yes
5_44228018_46113901	PTHLH	No
5_44228018_46113902	KLHL42	Yes
5_44228018_46113903	MANSC4	Yes
5_44228018_46113904	MRPS35	No
5_44228018_46113905	PPFIBP1	Yes
6_61317971_63399677	ZNF543	No
6_61317971_63399678	AURKC	No
6_61317971_63399679	ZNF304	Yes
6_61317971_63399680	ZNF772	No
6_61317971_63399681	ZNF773	No
6_61317971_63399682	ZNF550	No
6_61317971_63399683	ZNF606	Yes
6_61317971_63399684	ZNF135	No
6_61317971_63399685	ZNF329	No
6_61317971_63399686	ZNF274	No
6_61317971_63399687	ZNF8	No
6_61317971_63399688	RPS5	No
6_61317971_63399689	ZNF584	No
6_61317971_63399690	ZNF446	No
6_61317971_63399691	SLC27A5	No
6_61317971_63399692	ZBTB45	No
6_61317971_63399693	TRIM28	No
6_61317971_63399694	CHMP2A	No
6_61317971_63399695	UBE2M	No
6_61317971_63399696	MZF1	No
6_61317971_63399697	SAMD11	No
6_61317971_63399698	NOC2L	Yes
6_61317971_63399699	KLHL17	No
6_61317971_63399700	PLEKHN1	No
6_61317971_63399701	HES4	No
6_61317971_63399702	ISG15	No
6_61317971_63399703	AGRN	No
8_107325612_109230524	NDST4	Yes
8_107325612_109230525	UGT8	Yes
8_107325612_109230526	CAMK2D	Yes
8_107325612_109230527	ARSJ	Yes

## Sheet: Table S6
Table S6. The litter size relevant traits-related ROH
Chromosome	Start	End	Trait	Parity	P-value
14	87686693	107139290	TNB	1	0.00318073
14	31501436	45277886	TNB	1	0.00450887
2	105950051	108541689	TND	1	0.000404511
2	111599367	114582084	TND	1	0.000404511
13	147897740	159246385	TND	1	0.00207856
2	73162424	79435374	TND	1	0.00269274
1	150386584	158589475	TNB	2	7.08799e-08
9	102792354	106582621	TNB	2	9.1177e-06
2	73162424	79435374	TNB	2	0.00222065
2	105950051	108541689	TNB	2	0.00222065
2	111599367	114582084	TNB	2	0.00222065
15	1796792	5088710	TNB	2	0.00406789
1	150386584	158589475	NBA	2	0.000275167
8	19823083	26826418	NBA	2	0.000809805
9	102792354	106582621	NBA	2	0.001506
15	95062143	103546159	NBA	2	0.00170867
15	1796792	6123475	NBA	2	0.00383616
1	21999344	26082829	TND	2	1.2421e-06
14	54232464	74516970	TND	2	1.2421e-06
5	98994939	104477606	TND	2	1.2421e-06
1	110446003	118905353	TND	2	1.26346e-06
1	219956726	230514814	TND	2	1.26346e-06
8	79875615	88242106	TND	2	2.13792e-05
2	64683710	81089942	TND	2	4.73946e-05
6	71826762	76175760	TND	2	0.000107629
1	125698743	138700507	TND	2	0.000146981
1	85460902	91040520	TND	2	0.000146981
6	94439270	99413183	TND	2	0.000146981
15	718130	3427345	TND	2	0.000199378
8	58272180	75074163	TND	2	0.000219103
1	211903410	221192583	TND	2	0.00140432
6	25216761	29935029	TND	2	0.00208129
15	1796792	6123475	TNB	3	8.72713e-05
4	23402420	30027414	TNB	3	8.72713e-05
2	64683710	79435374	TNB	3	0.000642807
6	71826762	76175760	TNB	3	0.000642807
14	10231076	13803150	TNB	3	0.000642807
5	67200125	72735998	TNB	3	0.000642807
13	57802240	64738888	TNB	3	0.000642807
4	111879798	117019538	TNB	3	0.000642807
6	148383681	152241982	TNB	3	0.000642807
17	18786099	26269281	TNB	3	0.000642807
8	58272180	71872493	TNB	3	0.000642807
10	36125381	40277098	TNB	3	0.000642807
1	262105479	267645722	TNB	3	0.000642807
13	174898503	180121962	TNB	3	0.000642807
1	110446003	118905353	TNB	3	0.00345941
1	219956726	230514814	TNB	3	0.00345941
8	79875615	88242106	TNB	3	0.00358813
6	25216761	29935029	TNB	3	0.00358813
8	58272180	75074163	NBA	3	8.47447e-05
17	4717695	9748258	NBA	3	0.000235739
9	65384410	88132340	NBA	3	0.000235739
14	61139279	111029177	NBA	3	0.00045484
17	4717695	9748258	TND	3	0.000100485
9	65384410	88132340	TND	3	0.000100485
14	61139279	111029177	TND	3	0.000229256
1	262105479	267645722	TND	3	0.000375371
10	36125381	40277098	TND	3	0.000375371
13	174898503	180121962	TND	3	0.000375371
13	57802240	64738888	TND	3	0.000375371
17	18786099	26269281	TND	3	0.000375371
4	111879798	117019538	TND	3	0.000375371
8	58272180	71872493	TND	3	0.000375371
13	189561320	192550225	TND	3	0.00183841
11	58341	3616392	TND	3	0.0020148
8	76503154	79875615	NBA	4	0.00250987
8	76503154	79875615	TND	4	0.00143936
15	27382209	29363686	TND	4	0.00338035
6	94439270	99413183	TNB	5	1.78953e-05
1	16609766	19729697	TNB	5	6.1996e-05
3	162027	3352766	TNB	5	0.000799239
1	109579245	117347971	TNB	5	0.000799239
13	72362262	89593269	TNB	5	0.00140276
15	58780076	75459823	TNB	5	0.0030119
13	41704692	53851025	TNB	5	0.0030119
1	111094906	118905353	TNB	5	0.00350659
16	112292	3443483	NBA	5	0.00301951
1	223030893	227681242	NBA	5	0.00397633
9	86924946	109302248	TND	5	0.00137445
1	109416025	117347971	TND	5	0.00165064
5	74266707	80009588	TND	5	0.00247526
1	211903410	221192583	TNB	6	0.000260684
2	73162424	79435374	TNB	6	0.00110447
15	1796792	6123475	TNB	6	0.00170773
14	54206019	74516970	TNB	6	0.00286093
6	42408054	56221493	NBA	6	6.56968e-06
1	94225166	125698743	NBA	6	4.13263e-05
2	73162424	79435374	NBA	6	0.000144739
14	10231076	13803150	NBA	6	0.00029247
1	262105479	267645722	NBA	6	0.000311427
13	174898503	180121962	NBA	6	0.00297152
1	177247109	190659277	NBA	6	0.00321224
13	72362262	89593269	NBA	6	0.00341041
8	58272180	71872493	TND	6	8.58961e-05
1	211903410	221192583	TND	6	0.00109499
1	262105479	267645722	TND	6	0.00158367
8	19823083	26826418	TND	6	0.0143737
3	68833790	73944788	TND	6	0.0150655
1	177247109	190659277	TND	6	0.0161525
9	91298275	105545264	TND	6	0.0237687
15	1796792	6123475	TND	6	0.0240822
13	41704692	53851025	TND	6	0.0295779
15	718130	3427345	TND	6	0.0318456
13	147897740	159246385	TND	6	0.0431426
14	54232464	74516970	TNB	7	5.80979e-06
13	57802240	64738888	TNB	7	0.00106002
8	19823083	26826418	TNB	7	0.00244158
13	6983970	8690551	TNB	7	0.00318005
13	72362262	89593269	NBA	7	3.28146e-05
1	16609766	19729697	NBA	7	0.000129644
15	113673502	118933426	NBA	7	0.000618901
2	64683710	81089942	NBA	7	0.0013687
15	1796792	6123475	NBA	7	0.00176548
6	94439270	99413183	NBA	7	0.00214388
1	177247109	190659277	NBA	7	0.00383118
14	79651418	86883334	NBA	7	0.00383118
15	58780076	75459823	NBA	7	0.00393916
1	16609766	19729697	TND	7	1.35256e-05
2	64683710	81089942	TND	7	0.000113298
15	113673502	118933426	TND	7	0.000329976
6	94439270	99413183	TND	7	0.000434367
13	72362262	89593269	TND	7	0.000848634
15	58780076	75459823	TND	7	0.00154424
8	19823083	26826418	TND	7	0.00207984
1	16609766	19729697	TNB	8	1.40128e-05
6	94439270	99413183	TNB	8	3.11101e-05
9	5764095	9040608	TNB	8	0.00235035
3	162027	3352766	TNB	8	0.00266565
1	109579245	117347971	TNB	8	0.00266565
13	41704692	53851025	TNB	8	0.00325022
15	58780076	75459823	TNB	8	0.00376186
6	40728396	47831858	LnVarTNB	—	0.000101606
1	16609766	19729697	LnVarTNB	—	0.00038133
3	30183216	35837983	LnVarTNB	—	0.000425087
17	4717695	9748258	LnVarTNB	—	0.000947634
9	65384410	88132340	LnVarTNB	—	0.000971577
6	94439270	99413183	LnVarTNB	—	0.000980952
2	15240264	54037615	LnVarTNB	—	0.00232437
5	53023528	59276513	LnVarNBA	—	8.53676e-06
7	64572108	78954513	LnVarNBA	—	0.000166386
8	19823083	26826418	LnVarNBA	—	0.00318184
3	162027	3352766	LnVarNBA	—	0.00333816
2	64683710	81089942	LnVarTND	—	0.00297194

## Sheet: Table S7
Table S7. The candidate genes located on the highest frequency ROH
ROHet	Gene	Overlapped with ROH islands
6_94439270_99413183	RRAGC	No
6_94439270_99413184	GJA9	No
6_94439270_99413185	RHBDL2	No
6_94439270_99413186	AKIRIN1	No
6_94439270_99413187	NDUFS5	No
6_94439270_99413188	MACF1	No
6_94439270_99413189	PABPC4	No
6_94439270_99413190	HEYL	No
6_94439270_99413191	NT5C1A	No
6_94439270_99413192	HPCAL4	No
6_94439270_99413193	TRIT1	No
6_94439270_99413194	MYCL	No
6_94439270_99413195	MFSD2A	No
6_94439270_99413196	CAP1	No
6_94439270_99413197	PPT1	No
6_94439270_99413198	RLF	No
6_94439270_99413199	TMCO2	No
6_94439270_99413200	ZMPSTE24	No
6_94439270_99413201	MC2R	No
6_94439270_99413202	MC5R	No
6_94439270_99413203	RNMT	No
6_94439270_99413204	LDLRAD4	No
6_94439270_99413205	CEP192	No
6_94439270_99413206	PTPN2	No
6_94439270_99413207	CEP76	No
6_94439270_99413208	SPIRE1	No
6_94439270_99413209	PRELID3A	No
6_94439270_99413210	TUBB6	No
6_94439270_99413211	MPPE1	No
6_94439270_99413212	GNAL	No
6_94439270_99413213	PIEZO2	No
6_94439270_99413214	NAPG	No
6_94439270_99413215	APCDD1	No
6_94439270_99413216	VAPA	No
6_94439270_99413217	RAB31	No
6_94439270_99413218	PPP4R1	No
6_94439270_99413219	RALBP1	No
6_94439270_99413220	TWSG1	No
6_94439270_99413221	ANKRD12	No
6_94439270_99413222	NDUFV2	No
6_94439270_99413223	MTCL1	No
6_94439270_99413224	RAB12	No
6_94439270_99413225	PTPRM	No
1_16609766_19729697	TAB2	No
1_16609766_19729698	UST	No
1_16609766_19729699	SASH1	No
1_16609766_19729700	SAMD5	No
1_16609766_19729701	STXBP5	No
1_16609766_19729702	RAB32	No
1_16609766_19729703	GRM1	No
1_16609766_19729704	SHPRH	No
15_1796792_6123475	MMADHC	Yes
15_1796792_6123476	LYPD6B	No
15_1796792_6123477	KIF5C	Yes
15_1796792_6123478	EPC2	Yes
15_1796792_6123479	MBD5	Yes
15_1796792_6123480	ORC4	No
15_1796792_6123481	ACVR2A	Yes
8_19823083_26826418	RBPJ	No
8_19823083_26826419	CCKAR	No
8_19823083_26826420	TBC1D19	No
8_19823083_26826421	STIM2	No
8_19823083_26826422	PCDH7	No
